# Supplementary material for: Advances in Understanding Vector Behavioural Traits after Infection
Source: Pathogens. 2021 Oct 24;10(11):1376. doi: 10.3390/pathogens10111376 (PMC8621129; doi:10.3390/pathogens10111376)
Supplement: Supplementary file 1 [file pathogens-10-01376-s001.zip]

Archive with 1 entries (1 files):
- pathogens-1398013-supplementary.pdf
